# Supplementary material for: Accelerated epigenetic aging and DNA methylation alterations in Berardinelli–Seip congenital lipodystrophy
Source: Hum Mol Genet. 2023 Jan 28;32(11):1826–35. doi: 10.1093/hmg/ddad016 (PMC10196674; doi:10.1093/hmg/ddad016)
Supplement: Supplementary_Table_4_ddad016 [file supplementary_table_4_ddad016.zip]

Archive with 1 entries (1 files):
- Supplementary_Table_4_ddad016.csv
