# Supplementary material for: Accelerated epigenetic aging and DNA methylation alterations in Berardinelli–Seip congenital lipodystrophy
Source: Hum Mol Genet. 2023 Jan 28;32(11):1826–35. doi: 10.1093/hmg/ddad016 (PMC10196674; doi:10.1093/hmg/ddad016)
Supplement: Supplementary_Table_4_ddad016 [file supplementary_table_4_ddad016.zip › Supplementary_Table_4_ddad016.csv]

cgid	Chromosome	Start	mean.CGL2	mean.Control	mean.diff	diffmeth.p.val	diffmeth.p.adj.fdr
cg21358336	chr17	6558440	0.4693	0.4164	0.0529	9.12E-10	0.00047
cg13388618	chr2	238814771	0.3774	0.4206	-0.0432	8.93E-09	0.00088
cg26033510	chr6	110147565	0.0782	0.3135	-0.2353	7.20E-09	0.00088
cg08763617	chr6	138183963	0.7475	0.8022	-0.0548	8.12E-09	0.00088
cg08750459	chr17	6558815	0.3752	0.3338	0.0415	9.06E-09	0.00088
cg11949518	chr17	78912765	0.4403	0.4413	-0.0010	1.02E-08	0.00088
cg15443223	chr17	57401781	0.6271	0.6244	0.0027	1.26E-08	0.00094
cg02320083	chr5	171057072	0.1080	0.1086	-0.0006	1.50E-08	0.00097
cg22444562	chr2	207090465	0.1730	0.4405	-0.2675	2.15E-08	0.00124
cg15648058	chr21	23123750	0.4508	0.5974	-0.1467	3.31E-08	0.00171
cg17178900	chr1	205818956	0.3038	0.4496	-0.1459	4.27E-08	0.00184
cg11620716	chr5	171057078	0.1836	0.1776	0.0061	4.26E-08	0.00184
cg11965913	chr1	205819406	0.1020	0.2676	-0.1657	4.89E-08	0.00195
cg17862288	chr4	47013064	0.2674	0.2066	0.0608	5.67E-08	0.00203
cg14614789	chr19	5548129	0.1775	0.1208	0.0567	5.87E-08	0.00203
cg08103988	chr17	6558365	0.4692	0.4164	0.0528	7.02E-08	0.00227
cg12658972	chr16	4233595	0.1042	0.1020	0.0022	1.05E-07	0.00321
cg07167872	chr1	205819463	0.1642	0.2890	-0.1248	1.21E-07	0.00349
cg21787089	chr3	46484250	0.5277	0.7299	-0.2023	1.42E-07	0.00386
cg13918754	chr6	30039380	0.1733	0.1728	0.0006	1.81E-07	0.00464
cg05406088	chr15	66947617	0.2381	0.3060	-0.0679	1.88E-07	0.00464
cg14159672	chr1	205819179	0.2237	0.3689	-0.1452	2.31E-07	0.00491
cg10881242	chr5	171057282	0.3102	0.2906	0.0196	2.15E-07	0.00491
cg10239804	chr12	48498370	0.5425	0.7714	-0.2289	2.49E-07	0.00491
cg26010015	chr12	89675002	0.4889	0.5017	-0.0128	2.55E-07	0.00491
cg02219147	chr16	57787148	0.6728	0.8615	-0.1887	2.34E-07	0.00491
cg12186997	chr18	51225513	0.1845	0.0640	0.1204	2.55E-07	0.00491
cg05841700	chr1	205819383	0.1573	0.3086	-0.1513	2.69E-07	0.00491
cg21544437	chr2	114260879	0.1629	0.0517	0.1112	3.05E-07	0.00491
cg15122439	chr2	200469026	0.7262	0.7857	-0.0595	3.01E-07	0.00491
cg16914890	chr2	242839615	0.6840	0.6597	0.0242	3.39E-07	0.00491
cg25929204	chr3	11646490	0.6183	0.8377	-0.2194	2.87E-07	0.00491
cg12869254	chr3	113675647	0.7822	0.7978	-0.0156	3.62E-07	0.00491
cg06939248	chr3	189083527	0.6882	0.7000	-0.0118	3.88E-07	0.00491
cg05662444	chr5	154026397	0.2281	0.2689	-0.0408	3.78E-07	0.00491
cg18433519	chr6	24646494	0.2027	0.2176	-0.0149	3.53E-07	0.00491
cg06242242	chr7	766104	0.1668	0.1649	0.0019	3.87E-07	0.00491
cg15084585	chr8	105342650	0.2045	0.3482	-0.1436	3.61E-07	0.00491
cg23957735	chr12	59144441	0.8248	0.6658	0.1590	3.11E-07	0.00491
cg02299497	chr14	69095570	0.4362	0.3934	0.0429	3.98E-07	0.00491
cg26370237	chr17	56514231	0.6948	0.6626	0.0322	3.92E-07	0.00491
cg15132673	chr19	39998199	0.1221	0.1765	-0.0544	3.65E-07	0.00491
cg12898220	chr1	205819356	0.2888	0.4151	-0.1263	4.57E-07	0.00499
cg18165715	chr2	173423477	0.6942	0.8794	-0.1852	4.62E-07	0.00499
cg11524184	chr5	180397383	0.9074	0.8241	0.0834	4.62E-07	0.00499
cg21548813	chr6	291882	0.0615	0.3545	-0.2930	4.35E-07	0.00499
cg01043153	chr16	86752101	0.2381	0.3596	-0.1216	4.32E-07	0.00499
cg23896850	chr17	34757572	0.5878	0.4815	0.1063	4.18E-07	0.00499
cg01651570	chr14	104194141	0.8266	0.8351	-0.0085	4.86E-07	0.00514
cg01214573	chr15	49257931	0.6505	0.8434	-0.1929	5.31E-07	0.00551
cg16681597	chr1	219347410	0.1798	0.0899	0.0899	5.56E-07	0.00555
cg17876578	chr6	291859	0.0518	0.2886	-0.2368	5.66E-07	0.00555
cg23615741	chr10	101297642	0.7737	0.6182	0.1554	5.67E-07	0.00555
cg14893161	chr1	205819251	0.1845	0.3220	-0.1376	5.80E-07	0.00556
cg17082037	chr2	200467731	0.3756	0.5014	-0.1258	6.54E-07	0.00572
cg01516881	chr6	292596	0.0476	0.3042	-0.2566	6.62E-07	0.00572
cg05141217	chr8	28491378	0.1062	0.1661	-0.0599	6.28E-07	0.00572
cg10576280	chr10	124133822	0.6659	0.6487	0.0172	6.38E-07	0.00572
cg18268631	chr13	49822384	0.1887	0.1049	0.0838	6.46E-07	0.00572
cg18284575	chr14	69095594	0.3707	0.3104	0.0602	6.11E-07	0.00572
cg20784693	chr2	239984030	0.6907	0.6270	0.0637	7.16E-07	0.00609
cg05867245	chr20	62402415	0.7810	0.6362	0.1448	7.85E-07	0.00656
cg13498216	chr2	10184305	0.2640	0.1850	0.0790	8.27E-07	0.00680
cg25758034	chr7	76101352	0.4379	0.4512	-0.0134	9.39E-07	0.00738
cg06522412	chr11	123172742	0.0739	0.1121	-0.0382	9.25E-07	0.00738
cg15365744	chr12	106849290	0.4586	0.4733	-0.0147	9.18E-07	0.00738
cg07638320	chr13	20986392	0.4522	0.2095	0.2426	9.94E-07	0.00770
cg11141652	chr22	24348549	0.3702	0.4507	-0.0804	1.09E-06	0.00833
cg17221856	chr5	180396891	0.7545	0.7049	0.0496	1.19E-06	0.00870
cg09314196	chr19	22816508	0.3640	0.3189	0.0452	1.19E-06	0.00870
cg07773740	chr22	20631270	0.5119	0.3625	0.1494	1.19E-06	0.00870
cg11300570	chr9	136637929	0.8474	0.7931	0.0544	1.23E-06	0.00887
cg01874867	chr7	94954059	0.5496	0.4317	0.1179	1.27E-06	0.00891
cg10727654	chr19	42749236	0.1138	0.0520	0.0617	1.27E-06	0.00891
cg15782153	chr7	917662	0.1063	0.1438	-0.0376	1.30E-06	0.00899
cg03395511	chr6	291903	0.0859	0.4290	-0.3431	1.48E-06	0.00959
cg08408040	chr7	11381133	0.1366	0.2578	-0.1212	1.46E-06	0.00959
cg00191853	chr8	101177733	0.5255	0.3150	0.2105	1.44E-06	0.00959
cg09080788	chr17	13927712	0.7969	0.8598	-0.0628	1.43E-06	0.00959
cg00937982	chr21	38080274	0.1587	0.1701	-0.0114	1.48E-06	0.00959
cg03741458	chr2	200468445	0.5547	0.6475	-0.0929	1.50E-06	0.00961
cg02147364	chr12	9966812	0.1567	0.0547	0.1020	1.63E-06	0.01004
cg26099834	chr15	66947568	0.2662	0.3454	-0.0792	1.61E-06	0.01004
cg07532242	chr17	51705131	0.7626	0.6917	0.0709	1.62E-06	0.01004
cg15469871	chr10	27541418	0.3470	0.3222	0.0248	1.70E-06	0.01021
cg00281977	chr10	135333901	0.0507	0.0786	-0.0278	1.71E-06	0.01021
cg20418711	chr21	36259179	0.2468	0.2851	-0.0384	1.70E-06	0.01021
cg09549987	chr8	7320532	0.5513	0.4767	0.0745	1.76E-06	0.01036
cg26668828	chr6	292823	0.0297	0.2938	-0.2640	1.85E-06	0.01075
cg14556701	chr2	79088803	0.7202	0.5925	0.1277	1.96E-06	0.01130
cg02743650	chr11	18727552	0.0786	0.0540	0.0247	2.04E-06	0.01162
cg26354017	chr1	205819088	0.3030	0.4307	-0.1277	2.12E-06	0.01170
cg26052728	chr7	961841	0.1806	0.3455	-0.1649	2.12E-06	0.01170
cg05579559	chr12	130023552	0.6429	0.5201	0.1227	2.10E-06	0.01170
cg14457074	chr5	180408785	0.4688	0.4421	0.0267	2.15E-06	0.01172
cg00525828	chr16	88094415	0.9493	0.7871	0.1622	2.33E-06	0.01258
cg11235426	chr6	292522	0.0887	0.3446	-0.2559	2.37E-06	0.01264
cg09398816	chr21	46147688	0.6530	0.6879	-0.0350	2.54E-06	0.01346
cg05505459	chr1	911995	0.2154	0.2328	-0.0175	2.61E-06	0.01367
cg20239921	chr7	76634626	0.7558	0.6056	0.1501	2.70E-06	0.01402
cg00873648	chr6	26758622	0.1973	0.2739	-0.0765	2.76E-06	0.01417
cg06536614	chr5	135416381	0.4604	0.3869	0.0734	2.86E-06	0.01454
cg10044179	chr21	15352983	0.4759	0.4458	0.0301	2.91E-06	0.01464
cg11064039	chr7	766100	0.1288	0.1447	-0.0159	3.10E-06	0.01543
cg06758350	chr21	36259460	0.2755	0.3272	-0.0517	3.14E-06	0.01550
cg24506221	chr1	110230401	0.4988	0.2947	0.2040	3.23E-06	0.01581
cg22826409	chr10	80184734	0.8616	0.8086	0.0530	3.26E-06	0.01582
cg06193597	chr2	241896910	0.4506	0.6078	-0.1571	3.35E-06	0.01583
cg02139308	chr9	366720	0.7403	0.7537	-0.0135	3.32E-06	0.01583
cg13595143	chr9	472966	0.7007	0.7305	-0.0298	3.36E-06	0.01583
cg25366315	chr5	180408809	0.8544	0.7675	0.0869	3.45E-06	0.01583
cg05064044	chr6	292385	0.0949	0.4083	-0.3134	3.42E-06	0.01583
cg05197062	chr11	11642011	0.1430	0.1862	-0.0433	3.45E-06	0.01583
cg25340688	chr5	135416398	0.4629	0.3909	0.0720	3.59E-06	0.01604
cg10930703	chr18	43570033	0.7026	0.8565	-0.1540	3.56E-06	0.01604
cg10391129	chr21	43319594	0.2505	0.3028	-0.0523	3.58E-06	0.01604
cg13236475	chr3	64315032	0.7963	0.9052	-0.1089	3.76E-06	0.01652
cg27010141	chr22	43259569	0.1926	0.3882	-0.1956	3.75E-06	0.01652
cg24467349	chr1	110254835	0.4274	0.3037	0.1237	3.88E-06	0.01688
cg07006249	chr3	107603797	0.4265	0.5298	-0.1033	4.04E-06	0.01688
cg17655970	chr13	112985463	0.2251	0.2331	-0.0079	3.99E-06	0.01688
cg13022687	chr15	20375705	0.7252	0.6534	0.0718	4.00E-06	0.01688
cg20821980	chr20	3145359	0.8045	0.7879	0.0166	3.99E-06	0.01688
cg12477880	chr21	36259241	0.2797	0.3398	-0.0602	4.02E-06	0.01688
cg01354046	chr5	171057339	0.2369	0.2375	-0.0006	4.09E-06	0.01698
cg26423139	chr17	1508432	0.2851	0.3404	-0.0554	4.13E-06	0.01699
cg25066665	chr1	150335507	0.7851	0.7291	0.0560	4.25E-06	0.01703
cg14261943	chr6	28972348	0.7068	0.8043	-0.0975	4.30E-06	0.01703
cg00795791	chr7	135346062	0.7543	0.7319	0.0224	4.30E-06	0.01703
cg16628641	chr16	4426265	0.8497	0.8404	0.0093	4.30E-06	0.01703
cg03582285	chr17	40700314	0.1968	0.1674	0.0294	4.25E-06	0.01703
cg14436939	chr10	49614303	0.5476	0.6462	-0.0986	4.47E-06	0.01731
cg07679219	chr12	77417738	0.6815	0.7526	-0.0711	4.43E-06	0.01731
cg06724776	chr18	3172021	0.6208	0.5988	0.0220	4.47E-06	0.01731
cg20293942	chr13	50701256	0.3114	0.3941	-0.0826	4.68E-06	0.01796
cg05729249	chr7	766119	0.1356	0.1365	-0.0009	4.84E-06	0.01845
cg08296037	chr16	1584118	0.3330	0.3950	-0.0620	5.00E-06	0.01892
cg03847932	chr3	73045556	0.8690	0.7934	0.0756	5.14E-06	0.01925
cg05649108	chr18	34854722	0.1182	0.1555	-0.0373	5.16E-06	0.01925
cg00256231	chr17	77916733	0.1717	0.1747	-0.0031	5.22E-06	0.01933
cg22509179	chr1	25234806	0.6682	0.6965	-0.0283	5.49E-06	0.01933
cg18797653	chr5	135416613	0.3572	0.3386	0.0186	5.37E-06	0.01933
cg11102724	chr5	150619039	0.1327	0.2426	-0.1099	5.55E-06	0.01933
cg13967339	chr8	17533669	0.5954	0.6829	-0.0875	5.52E-06	0.01933
cg00106564	chr9	277742	0.1356	0.1325	0.0032	5.56E-06	0.01933
cg17349054	chr14	56286425	0.5528	0.4960	0.0568	5.52E-06	0.01933
cg06602086	chr16	1583883	0.3127	0.3800	-0.0673	5.30E-06	0.01933
cg15789211	chr17	935235	0.6966	0.5715	0.1251	5.41E-06	0.01933
cg20826740	chr17	37024042	0.2242	0.2110	0.0132	5.49E-06	0.01933
cg12319143	chr10	134726771	0.8092	0.6612	0.1480	5.66E-06	0.01945
cg05916264	chr14	71370423	0.7248	0.8378	-0.1130	5.63E-06	0.01945
cg04399443	chr9	99960676	0.5566	0.6624	-0.1058	5.95E-06	0.02031
cg00898880	chr11	125221156	0.7222	0.7464	-0.0242	6.05E-06	0.02039
cg23475858	chr16	30789710	0.6227	0.7727	-0.1500	6.02E-06	0.02039
cg20004147	chr2	65718931	0.1897	0.3547	-0.1650	6.15E-06	0.02056
cg20130571	chr3	35974541	0.4296	0.3071	0.1225	6.38E-06	0.02081
cg12794224	chr6	151646761	0.0685	0.0363	0.0322	6.31E-06	0.02081
cg27187704	chr15	59835776	0.6058	0.6526	-0.0468	6.31E-06	0.02081
cg05926928	chr17	57297772	0.0574	0.1031	-0.0457	6.35E-06	0.02081
cg08422420	chr5	1594733	0.1649	0.1519	0.0130	6.52E-06	0.02110
cg26896946	chr5	135416405	0.4183	0.3492	0.0692	6.59E-06	0.02110
cg02197629	chr21	15352848	0.4952	0.5082	-0.0130	6.57E-06	0.02110
cg02486009	chr15	22428395	0.5772	0.5573	0.0199	6.85E-06	0.02153
cg04241623	chr17	5403891	0.1027	0.1591	-0.0564	6.81E-06	0.02153
cg04806653	chr18	34902442	0.1442	0.1482	-0.0040	6.78E-06	0.02153
cg19093370	chr17	17110180	0.7071	0.7804	-0.0733	6.91E-06	0.02157
cg24334149	chr2	71175539	0.5789	0.5045	0.0744	7.18E-06	0.02183
cg02773192	chr3	8893478	0.7342	0.8388	-0.1046	7.18E-06	0.02183
cg15461618	chr8	23110550	0.6191	0.6590	-0.0399	7.09E-06	0.02183
cg13126076	chr8	101730063	0.4503	0.4092	0.0410	7.23E-06	0.02183
cg19097407	chr9	36154750	0.3189	0.4533	-0.1343	7.24E-06	0.02183
cg25181043	chr20	47013841	0.7767	0.7803	-0.0036	7.09E-06	0.02183
cg08838158	chr2	118594167	0.2359	0.1712	0.0647	7.57E-06	0.02219
cg13808032	chr10	36813187	0.7661	0.7697	-0.0036	7.44E-06	0.02219
cg23577102	chr11	111411348	0.2723	0.2775	-0.0052	7.53E-06	0.02219
cg27205904	chr12	104697514	0.1930	0.1713	0.0217	7.55E-06	0.02219
cg08642068	chr20	31591776	0.6966	0.5576	0.1390	7.50E-06	0.02219
cg09092052	chr15	45571596	0.0546	0.0977	-0.0431	7.71E-06	0.02247
cg00699601	chr6	32762284	0.1348	0.1852	-0.0504	8.08E-06	0.02301
cg17886420	chr10	1796742	0.4611	0.5069	-0.0457	8.05E-06	0.02301
cg04072301	chr16	88975960	0.7888	0.7390	0.0498	7.96E-06	0.02301
cg08291996	chr19	58791159	0.2670	0.2338	0.0332	8.04E-06	0.02301
cg07482220	chr6	32146520	0.0992	0.1370	-0.0377	8.30E-06	0.02353
cg06478886	chr5	135416029	0.3117	0.2896	0.0221	8.49E-06	0.02393
cg24666046	chr2	159823997	0.5072	0.6236	-0.1163	8.63E-06	0.02407
cg03461641	chr4	26454190	0.8169	0.7139	0.1030	8.61E-06	0.02407
cg08551532	chr19	39998270	0.2516	0.3399	-0.0883	8.73E-06	0.02420
cg12333160	chr10	135040091	0.2445	0.2212	0.0233	8.87E-06	0.02446
cg18678645	chr5	135416331	0.2931	0.2660	0.0271	8.93E-06	0.02450
cg06675417	chr18	77292443	0.5269	0.5905	-0.0636	9.66E-06	0.02636
cg09039782	chr17	43662154	0.2041	0.1648	0.0393	9.96E-06	0.02704
cg11076954	chr17	1508444	0.2452	0.3052	-0.0600	1.01E-05	0.02725
cg03783060	chr10	11002051	0.7851	0.7998	-0.0147	1.02E-05	0.02748
cg07318204	chr4	145566441	0.7113	0.7353	-0.0240	1.09E-05	0.02907
cg17330251	chr7	94953956	0.5646	0.4585	0.1061	1.09E-05	0.02907
cg14752068	chr1	17004633	0.1580	0.2432	-0.0852	1.11E-05	0.02911
cg20707527	chr8	105343122	0.4315	0.5115	-0.0800	1.11E-05	0.02911
cg22866426	chr21	36263347	0.3033	0.2916	0.0117	1.11E-05	0.02911
cg01795955	chr2	200468626	0.6551	0.7073	-0.0522	1.15E-05	0.02988
cg26924392	chr17	75238749	0.8666	0.8198	0.0468	1.16E-05	0.03001
cg14937633	chr21	36259397	0.2272	0.2588	-0.0316	1.16E-05	0.03001
cg00308130	chr5	135415190	0.3517	0.3113	0.0404	1.18E-05	0.03034
cg04131969	chr2	33951647	0.2059	0.4776	-0.2717	1.21E-05	0.03034
cg00435273	chr2	120113498	0.1218	0.2149	-0.0931	1.19E-05	0.03034
cg25079981	chr7	137832331	0.6061	0.7282	-0.1221	1.21E-05	0.03034
cg24675775	chr11	74032679	0.7761	0.6842	0.0920	1.19E-05	0.03034
cg20611109	chr16	87993322	0.6351	0.5402	0.0949	1.20E-05	0.03034
cg02229781	chr1	219104337	0.2407	0.1808	0.0599	1.22E-05	0.03047
cg23870316	chr8	2216155	0.8098	0.7014	0.1084	1.24E-05	0.03080
cg10185505	chr1	150335496	0.8428	0.7831	0.0596	1.25E-05	0.03083
cg17279147	chr6	14739369	0.4561	0.3157	0.1404	1.25E-05	0.03083
cg25731395	chr20	8386100	0.7266	0.7160	0.0106	1.27E-05	0.03096
cg17888390	chr10	101282816	0.1694	0.2060	-0.0366	1.28E-05	0.03112
cg02750262	chr18	72916776	0.1802	0.2833	-0.1031	1.30E-05	0.03140
cg11556846	chr2	200468728	0.6309	0.6788	-0.0480	1.32E-05	0.03142
cg14865678	chr2	239984042	0.5987	0.5501	0.0486	1.31E-05	0.03142
cg26579653	chr14	74319300	0.2408	0.1567	0.0842	1.32E-05	0.03142
cg09592244	chr17	37024020	0.2001	0.2163	-0.0162	1.32E-05	0.03142
cg05972642	chr22	46349003	0.3331	0.2934	0.0397	1.34E-05	0.03164
cg22084806	chr2	114261270	0.1810	0.0883	0.0928	1.34E-05	0.03164
cg17509989	chr5	176798049	0.4182	0.3171	0.1011	1.37E-05	0.03226
cg12258998	chr2	18742146	0.0718	0.1201	-0.0483	1.39E-05	0.03247
cg17932096	chr4	58060773	0.3434	0.3198	0.0236	1.40E-05	0.03263
cg01427108	chr3	46484379	0.4799	0.6541	-0.1743	1.42E-05	0.03276
cg20540428	chr3	73045686	0.6057	0.4945	0.1112	1.44E-05	0.03309
cg07136909	chr11	71278894	0.3817	0.5961	-0.2144	1.44E-05	0.03309
cg04881961	chr6	163033787	0.8382	0.7678	0.0704	1.45E-05	0.03315
cg06821841	chr15	66562125	0.6585	0.7299	-0.0714	1.46E-05	0.03315
cg09144455	chr3	32656639	0.1417	0.1321	0.0096	1.50E-05	0.03386
cg25393494	chr17	17109936	0.5564	0.6227	-0.0663	1.52E-05	0.03438
cg24503407	chr1	205819492	0.2452	0.3743	-0.1291	1.53E-05	0.03438
cg18428180	chr6	24646492	0.2005	0.1975	0.0029	1.62E-05	0.03525
cg10023837	chr6	32146595	0.0297	0.0594	-0.0297	1.62E-05	0.03525
cg05919696	chr6	131456001	0.8261	0.8829	-0.0568	1.62E-05	0.03525
cg03810616	chr9	136545864	0.4818	0.4617	0.0202	1.61E-05	0.03525
cg06539921	chr11	26973309	0.8164	0.7524	0.0640	1.61E-05	0.03525
cg17537073	chr13	24902500	0.2494	0.1518	0.0976	1.59E-05	0.03525
cg20064778	chr22	24384315	0.1164	0.0706	0.0457	1.62E-05	0.03525
cg01609658	chr1	151694478	0.1347	0.1720	-0.0372	1.64E-05	0.03550
cg05473258	chr2	153150111	0.6930	0.8136	-0.1206	1.65E-05	0.03550
cg10187029	chr8	103597600	0.1551	0.0878	0.0674	1.66E-05	0.03550
cg02202923	chr10	135040250	0.0478	0.0510	-0.0033	1.66E-05	0.03550
cg11787167	chr14	33407370	0.0981	0.1956	-0.0975	1.65E-05	0.03550
cg18453576	chr7	155013569	0.5871	0.6062	-0.0191	1.72E-05	0.03639
cg16558432	chr17	5403805	0.0651	0.1262	-0.0611	1.72E-05	0.03639
cg01864468	chr6	28863428	0.1641	0.1011	0.0629	1.76E-05	0.03682
cg26114124	chr12	9217669	0.6472	0.5943	0.0528	1.76E-05	0.03682
cg16340422	chr17	17110120	0.5734	0.6661	-0.0926	1.75E-05	0.03682
cg04554929	chr8	105342491	0.1273	0.2109	-0.0836	1.80E-05	0.03697
cg19504605	chr8	144339106	0.5677	0.6457	-0.0780	1.80E-05	0.03697
cg11335335	chr11	637885	0.1868	0.2001	-0.0133	1.78E-05	0.03697
cg08967584	chr11	3535099	0.3527	0.5101	-0.1574	1.79E-05	0.03697
cg15251456	chr22	50862757	0.7805	0.8239	-0.0434	1.80E-05	0.03697
cg21330207	chr18	72916311	0.1862	0.2559	-0.0698	1.82E-05	0.03719
cg07524214	chr16	86825363	0.6567	0.6600	-0.0033	1.87E-05	0.03793
cg14011486	chr1	26737247	0.2004	0.2357	-0.0353	1.89E-05	0.03796
cg08677579	chr2	200468559	0.7337	0.7716	-0.0380	1.88E-05	0.03796
cg05307214	chr10	27223302	0.5304	0.6180	-0.0876	1.90E-05	0.03796
cg19815010	chr12	13080655	0.8083	0.6826	0.1256	1.90E-05	0.03796
cg20053110	chr6	37617864	0.4168	0.3428	0.0739	1.94E-05	0.03873
cg02352685	chr5	180377617	0.8117	0.7509	0.0609	1.98E-05	0.03911
cg27597505	chr12	54148217	0.4223	0.5922	-0.1699	1.98E-05	0.03911
cg23661344	chr17	17109678	0.0938	0.0876	0.0063	1.98E-05	0.03911
cg14554423	chr1	20171961	0.1997	0.2947	-0.0950	2.01E-05	0.03939
cg21260332	chr3	45286054	0.6295	0.6184	0.0111	2.02E-05	0.03939
cg07168142	chr17	40274740	0.9450	0.9250	0.0200	2.02E-05	0.03939
cg01927686	chr12	96617777	0.3347	0.4381	-0.1034	2.04E-05	0.03958
cg03486986	chr13	112986285	0.3178	0.3162	0.0016	2.07E-05	0.04010
cg14298807	chr3	55523042	0.1035	0.1099	-0.0065	2.09E-05	0.04020
cg25501930	chr20	3145178	0.6794	0.6967	-0.0173	2.11E-05	0.04051
cg03725686	chr1	197302018	0.6671	0.6652	0.0019	2.17E-05	0.04058
cg06850787	chr2	716357	0.8126	0.7448	0.0677	2.18E-05	0.04058
cg06150148	chr2	100902129	0.8204	0.7240	0.0964	2.15E-05	0.04058
cg25026992	chr5	140554819	0.4243	0.4019	0.0225	2.13E-05	0.04058
cg03997626	chr13	46356409	0.2916	0.2826	0.0090	2.17E-05	0.04058
cg25046953	chr15	73611614	0.3163	0.2970	0.0193	2.15E-05	0.04058
cg07310671	chr16	85253980	0.7970	0.7304	0.0666	2.17E-05	0.04058
cg18200150	chr17	30822561	0.5490	0.4900	0.0589	2.18E-05	0.04058
cg02746014	chr19	54959839	0.1835	0.1910	-0.0075	2.18E-05	0.04058
cg18322025	chr6	170055332	0.4639	0.4796	-0.0157	2.19E-05	0.04061
cg12717203	chr4	124342	0.1087	0.1929	-0.0842	2.21E-05	0.04074
cg25855249	chr6	151646817	0.0936	0.0539	0.0396	2.22E-05	0.04074
cg21554095	chr16	87993346	0.4859	0.3972	0.0887	2.22E-05	0.04074
cg13935009	chr1	205497713	0.8998	0.8618	0.0380	2.25E-05	0.04081
cg04299067	chr4	124528112	0.4841	0.4304	0.0537	2.26E-05	0.04081
cg18405330	chr6	164171960	0.0985	0.1938	-0.0952	2.27E-05	0.04081
cg10619895	chr7	4456202	0.1363	0.0949	0.0415	2.27E-05	0.04081
cg14508358	chr9	6716417	0.3012	0.3151	-0.0139	2.27E-05	0.04081
cg10187902	chr14	106450500	0.8032	0.8526	-0.0494	2.28E-05	0.04081
cg27312944	chr1	2125976	0.0906	0.1146	-0.0240	2.29E-05	0.04092
cg06603680	chr9	108033204	0.7550	0.7280	0.0270	2.31E-05	0.04092
cg15458017	chr17	9672274	0.3862	0.5140	-0.1278	2.31E-05	0.04092
cg01808030	chr22	45809952	0.1512	0.2748	-0.1236	2.30E-05	0.04092
cg13924715	chr11	10750890	0.6958	0.8086	-0.1128	2.34E-05	0.04121
cg05342682	chr7	94953680	0.6298	0.5331	0.0967	2.36E-05	0.04126
cg15022609	chr17	46908359	0.1837	0.1527	0.0310	2.36E-05	0.04126
cg00607058	chr22	31090071	0.3669	0.3249	0.0421	2.35E-05	0.04126
cg24519533	chr2	135226787	0.7892	0.8291	-0.0399	2.39E-05	0.04140
cg04385144	chr22	27053419	0.0693	0.0754	-0.0061	2.39E-05	0.04140
cg21106508	chr11	21955120	0.5352	0.5238	0.0113	2.40E-05	0.04145
cg18505837	chr14	55272088	0.7161	0.8194	-0.1033	2.43E-05	0.04170
cg20596706	chr15	79165273	0.3372	0.2739	0.0633	2.42E-05	0.04170
cg15618495	chr16	84587685	0.1856	0.1208	0.0648	2.46E-05	0.04209
cg26647808	chr21	34145339	0.2982	0.3702	-0.0720	2.48E-05	0.04222
cg13598480	chr20	3145356	0.7733	0.7696	0.0038	2.51E-05	0.04258
cg16619994	chr15	63887987	0.5080	0.5909	-0.0828	2.51E-05	0.04259
cg01052103	chr6	32145383	0.0501	0.0641	-0.0139	2.54E-05	0.04270
cg01003448	chr16	745685	0.1459	0.0955	0.0504	2.53E-05	0.04270
cg17220055	chr1	42248998	0.6514	0.4163	0.2351	2.59E-05	0.04289
cg06419732	chr1	205498530	0.7200	0.6944	0.0256	2.58E-05	0.04289
cg11594731	chr3	46940212	0.1444	0.0942	0.0502	2.58E-05	0.04289
cg08481075	chr6	33161328	0.2903	0.2336	0.0568	2.59E-05	0.04289
cg01065977	chr19	18549689	0.7999	0.7418	0.0580	2.57E-05	0.04289
cg24157836	chr5	180414896	0.6871	0.6431	0.0440	2.61E-05	0.04306
cg25468662	chr20	3145236	0.6949	0.7065	-0.0116	2.64E-05	0.04353
cg08802841	chr12	89748726	0.3883	0.3606	0.0277	2.66E-05	0.04354
cg15154249	chr17	6656507	0.1019	0.1261	-0.0242	2.66E-05	0.04354
cg03940650	chr1	230312724	0.3148	0.2748	0.0400	2.68E-05	0.04362
cg07014308	chr6	31691597	0.8184	0.7889	0.0295	2.68E-05	0.04362
cg24608381	chr2	139538746	0.3834	0.3104	0.0730	2.70E-05	0.04368
cg23104954	chr13	50701501	0.1339	0.1654	-0.0316	2.70E-05	0.04368
cg07096305	chr6	2875723	0.1629	0.0630	0.0999	2.72E-05	0.04379
cg06618935	chr21	46677482	0.6125	0.5952	0.0173	2.74E-05	0.04404
cg09827761	chr15	66947392	0.1618	0.2528	-0.0910	2.81E-05	0.04491
cg12180551	chr1	56975583	0.8724	0.8211	0.0513	2.85E-05	0.04540
cg07219506	chr11	44014474	0.1569	0.2012	-0.0443	2.87E-05	0.04540
cg10829391	chr14	101069717	0.6210	0.6200	0.0011	2.88E-05	0.04540
cg25532776	chr17	53813651	0.3038	0.2506	0.0532	2.87E-05	0.04540
cg06176221	chr21	36263287	0.3450	0.3651	-0.0202	2.88E-05	0.04540
cg07199764	chr1	5347468	0.6566	0.5417	0.1149	2.89E-05	0.04543
cg26725559	chr18	9321178	0.4713	0.5962	-0.1250	2.90E-05	0.04545
cg12621411	chr11	121065827	0.4483	0.5135	-0.0652	2.91E-05	0.04546
cg15991630	chr18	77292555	0.4974	0.5061	-0.0087	2.94E-05	0.04573
cg09787690	chr18	52786987	0.5037	0.5657	-0.0620	2.96E-05	0.04603
cg07482202	chr16	745687	0.1070	0.0615	0.0455	3.02E-05	0.04676
cg08818829	chr5	13810279	0.6809	0.7173	-0.0363	3.04E-05	0.04686
cg26011014	chr1	40783003	0.0720	0.1024	-0.0304	3.07E-05	0.04724
cg02779288	chr15	93157567	0.3768	0.5480	-0.1713	3.08E-05	0.04727
cg19214707	chr7	3157722	0.3912	0.2293	0.1618	3.12E-05	0.04765
cg06546677	chr8	145537504	0.5722	0.4510	0.1212	3.14E-05	0.04779
cg16677969	chr10	85677559	0.3349	0.2210	0.1139	3.14E-05	0.04779
cg16053902	chr22	50181906	0.6993	0.7398	-0.0405	3.16E-05	0.04786
cg18397450	chr14	105830631	0.2010	0.2349	-0.0339	3.23E-05	0.04888
cg15919605	chr5	150992767	0.1365	0.3117	-0.1752	3.25E-05	0.04905
cg02744428	chr16	85580761	0.7136	0.8263	-0.1127	3.30E-05	0.04938
cg26000393	chr22	39378224	0.1541	0.0780	0.0761	3.29E-05	0.04938
cg22055815	chr5	43040621	0.0626	0.0453	0.0172	3.35E-05	0.04958
cg19985056	chr5	56595244	0.0590	0.0801	-0.0211	3.32E-05	0.04958
cg22905511	chr5	126409198	0.3495	0.3219	0.0276	3.36E-05	0.04958
cg02157155	chr5	171627720	0.7171	0.6033	0.1138	3.35E-05	0.04958
cg18402987	chr7	1209562	0.2415	0.2200	0.0215	3.34E-05	0.04958
